# Supplementary material for: Metabolic and transcriptomic profiling during wheat seed development under progressive drought conditions
Source: Sci Rep. 2023 Sep 11;13:15001. doi: 10.1038/s41598-023-42093-2 (PMC10495411; doi:10.1038/s41598-023-42093-2)
Supplement: Supplementary file 3 — Supplementary Table S1. [file 41598_2023_42093_MOESM3_ESM.xlsx]

## Sheet: KEGG
	GO	KEGG
Cluster1		230	Purine metabolism
		520	Amino sugar and nucleotide sugar metabolism
		40	Pentose and glucuronate interconversions
		561	Glycerolipid metabolism
		563	Glycosylphosphatidylinositol (GPI)-anchor biosynthesis
		51	Fructose and mannose metabolism
		195	Photosynthesis
		190	Oxidative phosphorylation
		983	Drug metabolism - other enzymes
		908	Zeatin biosynthesis
		562	Inositol phosphate metabolism
		564	Glycerophospholipid metabolism
		240	Pyrimidine metabolism
		4070	Phosphatidylinositol signaling system
		4150	mTOR signaling pathway
		5170	Human immunodeficiency virus 1 infection
		5165	Human papillomavirus infection
		5163	Human cytomegalovirus infection
		4926	Relaxin signaling pathway
		4151	PI3K-Akt signaling pathway
		4714	Thermogenesis
Cluster2		332	Carbapenem biosynthesis
		511	Other glycan degradation
		350	Tyrosine metabolism
		760	Nicotinate and nicotinamide metabolism
		982	Drug metabolism - cytochrome P450
		750	Vitamin B6 metabolism
		830	Retinol metabolism
		940	Phenylpropanoid biosynthesis
		61	Fatty acid biosynthesis
		62	Fatty acid elongation
		330	Arginine and proline metabolism
		500	Starch and sucrose metabolism
Cluster3		260	Glycine, serine and threonine metabolism
		310	Lysine degradation
		380	Tryptophan metabolism
		910	Nitrogen metabolism
		280	Valine, leucine and isoleucine degradation
		521	Streptomycin biosynthesis
		640	Propanoate metabolism
		73	Cutin, suberine and wax biosynthesis
		524	Neomycin, kanamycin and gentamicin biosynthesis
Cluster4		600	Sphingolipid metabolism
		480	Glutathione metabolism
		603	Glycosphingolipid biosynthesis - globo and isoglobo series
		523	Polyketide sugar unit biosynthesis
		525	Acarbose and validamycin biosynthesis
		5235	PD-L1 expression and PD-1 checkpoint pathway in cancer
		4658	Th1 and Th2 cell differentiation
		4660	T cell receptor signaling pathway
		785	Lipoic acid metabolism
		920	Sulfur metabolism
Cluster5		53	Ascorbate and aldarate metabolism
		966	Glucosinolate biosynthesis
		592	alpha-Linolenic acid metabolism
		591	Linoleic acid metabolism
		590	Arachidonic acid metabolism
		565	Ether lipid metabolism
		550	Peptidoglycan biosynthesis
		72
		471
		290	Valine, leucine and isoleucine biosynthesis
		770	Pantothenate and CoA biosynthesis
		220	Arginine biosynthesis
		720	Carbon fixation pathways in prokaryotes
		340	Histidine metabolism
		941	Flavonoid biosynthesis
Cluster6		660	C5-Branched dibasic acid metabolism
		30	Pentose phosphate pathway
		514	Other types of O-glycan biosynthesis
	GO:0006412	270	Cysteine and methionine metabolism
	GO:0006091	10	Glycolysis / Gluconeogenesis
		680	Methane metabolism
		52	Galactose metabolism
	GO:0006091	620	Pyruvate metabolism
	GO:0006091	20	Citrate cycle (TCA cycle)
	GO:0006412	400	Phenylalanine, tyrosine and tryptophan biosynthesis
		906	Carotenoid biosynthesis
		513	Various types of N-glycan biosynthesis
		630	Glyoxylate and dicarboxylate metabolism
		71	Fatty acid degradation
Cluster7		740	Riboflavin metabolism
		410	beta-Alanine metabolism
		790	Folate biosynthesis
		430	Taurine and hypotaurine metabolism
		650	Butanoate metabolism
Cluster8		900	Terpenoid backbone biosynthesis
		360	Phenylalanine metabolism
		950	Isoquinoline alkaloid biosynthesis
		960	Tropane, piperidine and pyridine alkaloid biosynthesis
		531	Glycosaminoglycan degradation
		604	Glycosphingolipid biosynthesis - ganglio series
	GO:0006412	250	Alanine, aspartate and glutamate metabolism
		670	One carbon pool by folate
		401	Novobiocin biosynthesis
		510	N-Glycan biosynthesis
	GO:0006412	970	Aminoacyl-tRNA biosynthesis
		261	Monobactam biosynthesis
		730	Thiamine metabolism
		860	Porphyrin metabolism
		450	Selenocompound metabolism
		997	Biosynthesis of various other secondary metabolites
		254	Aflatoxin biosynthesis
		460	Cyanoamino acid metabolism
		130	Ubiquinone and other terpenoid-quinone biosynthesis
	GO:0006412	300	Lysine biosynthesis

## Sheet: GO
Cluster1	GO:0009628	response to abiotic stimulus	Lone
	GO:0005975	carbohydrate metabolic process
	GO:0032501	multicellular organismal process	Lone
Cluster2	GO:0006091	generation of precursor metabolites and energy
	GO:0009416	response to light stimulus	Lone
	GO:0009314	response to radiation	0009416-->0009314
	GO:0015979	photosynthesis	0044237-->0008152
	GO:0009058	biosynthetic process	0006412-->0034645-->0009059-->1901576-->0009058	0006412-->0034645-->0044249-->0009058
	GO:0010467	gene expression	0006412-->0010467
	GO:0048511	rhythmic process	0007623-->0048511
	GO:0007623	circadian rhythm
	GO:0006412	translation
	GO:0006518	peptide metabolic process	0006412-->0043043-->0006518
	GO:0009059	macromolecule biosynthetic process	0006412-->0034645-->0009059
	GO:0034645	cellular macromolecule biosynthetic process	0006412-->0034645
	GO:0043043	peptide biosynthetic process	0006412-->0043043
	GO:0043603	amide metabolic process	0006412-->0043043-->0043604-->0043603	0006412-->0043043-->0006518-->0043603
	GO:0043604	amide biosynthetic process	0006412-->0043043-->0043604
	GO:0044249	cellular biosynthetic process	0006412-->0034645-->0044249	0006412-->0043043-->0043604-->0044271->0044249
	GO:0044271	cellular nitrogen compound biosynthetic process	0006412-->0043043-->0043604-->0044271
	GO:1901576	organic substance biosynthetic process	0006412-->0034645-->0009059-->1901576	0006412-->0043043-->1901566-->1901576
	GO:1901566	organonitrogen compound biosynthetic process	0006412-->0043043-->1901566
Cluster3	GO:0007275	multicellular organism development	0009791-->0007275	0009790-->0007275
	GO:0009791	post-embryonic development
	GO:0009790	embryo development
	GO:0048856	anatomical structure development	0009791-->0007275-->0048856	0009790-->0007275-->0048856
	GO:0032502	developmental process	0009791-->0007275-->0048856-->0032502	0009790-->0007275-->0048856-->0032502
	GO:0044238	primary metabolic process	0006259-->0090304-->0006139-->00444238	0005975-->0044238
	GO:0071704	organic substance metabolic process	0006259-->0044260-->0043170-->0071704	0005975-->0071704	0006412-->0010467-->0043170-->0071704
	GO:0071840	cellular component organization or biogenesis	0016043-->0071840
	GO:0016043	cellular component organization
	GO:0090304	nucleic acid metabolic process	0006259-->0090304
	GO:0006259	DNA metabolic process
	GO:0043170	macromolecule metabolic process	0006259-->0044260-->0043170	0006412-->0010467-->0043170
	GO:0008152	metabolic process	0005975-->0044238-->0008152	0005975-->0071704--0008152	0006091-->0044237-->0008152	0006259-->0044260-->0043170-->0071704-->008152	0006412-->0010467-->0043170-->0071704-->0008152	0015979-->0044237-->0008152
	GO:0008219	cell death
	GO:0009987	cellular process	0006091-->0044237-->0009987	0006259-->0090304-->0006139-->0034641-->0044237-->0009987	0008219-->0009987	0016043-->0071840-->0009987
	GO:0044237	cellular metabolic process	0006091-->0044237
	GO:0044260	cellular macromolecule metabolic process	0006259-->0044260
	GO:0034641	cellular nitrogen compound metabolic process	0006259-->0090304-->0006139-->0034641
	GO:0006139	nucleobase-containing compound metabolic process	0006259-->0090304-->0006139
	GO:0006725	cellular aromatic compound metabolic process	0006259-->0090304-->0006139-->0006725
	GO:1901360	organic cyclic compound metabolic process	0006259-->0090304-->0006139-->1901360
	GO:0046483	heterocycle metabolic process	0006259-->0090304-->0006139-->0046483
Cluster4	GO:0006950	response to stress
	GO:0050896	response to stimulus
	GO:0000003	reproduction
	GO:0042221	response to chemical
	GO:0009605	response to external stimulus
	GO:0009607	response to biotic stimulus
	GO:0009719	response to endogenous stimulus
Cluster5	GO:0010468	regulation of gene expression
	GO:0019222	regulation of metabolic process
	GO:0060255	regulation of macromolecule metabolic process
	GO:0040029	epigenetic regulation of gene expression
	GO:0007049	cell cycle
	GO:0003006	developmental process involved in reproduction
	GO:0009908	flower development
	GO:0048367	shoot system development
	GO:0048608	reproductive structure development
	GO:0048731	system development
	GO:0090567	reproductive shoot system development
	GO:0061458	reproductive system development
	GO:0009056	catabolic process
	GO:0040007	growth
	GO:0009856	pollination
	GO:0051704	obsolete multi-organism process
	GO:0044706	multi-multicellular organism process
	GO:0019748	secondary metabolic process
	GO:0048869	cellular developmental process
	GO:0030154	cell differentiation
	GO:0022414	reproductive process
	GO:0016049	cell growth
	GO:0009606	tropism
Cluster6	GO:0065007	biological regulation
	GO:0065009	regulation of molecular function
	GO:0006464
	GO:0043412	macromolecule modification
	GO:0036211	protein modification process
	GO:0044267
	GO:0006807	nitrogen compound metabolic process
	GO:1901564	organonitrogen compound metabolic process
	GO:0019538	protein metabolic process
Cluster7	GO:0007154	cell communication
	GO:0050789	regulation of biological process
	GO:0023052	signaling
	GO:0007165	signal transduction
	GO:0051716	cellular response to stimulus
	GO:0050794	regulation of cellular process
	GO:0006810	transport
	GO:0051234	establishment of localization
	GO:0051720	DNA (cytosine-5-)-methyltransferase activity, acting on CpNpG substrates
	GO:0051179	localization
	GO:0006629	lipid metabolic process
	GO:0019725	cellular homeostasis
	GO:0065008	regulation of biological quality
	GO:0042592	homeostatic process
