# Supplementary material for: Metabolic and transcriptomic profiling during wheat seed development under progressive drought conditions
Source: Sci Rep. 2023 Sep 11;13:15001. doi: 10.1038/s41598-023-42093-2 (PMC10495411; doi:10.1038/s41598-023-42093-2)
Supplement: Supplementary file 4 — Supplementary Table S2. [file 41598_2023_42093_MOESM4_ESM.xlsx]

## Sheet: Sheet1
GO ID	GO term	Before	DR2	DR7	DR9	WTR2	WTR7	WTR9
GO:0005975	Carbohydrate metabolic process	10.9	11	8.7	8.1	9.7	8.9	6.5
GO:0019538	Protein metabolic process	14.1	12.7	20.8	17.8	13.6	8.2	14.2
