# Supplementary material for: Metabolic and transcriptomic profiling during wheat seed development under progressive drought conditions
Source: Sci Rep. 2023 Sep 11;13:15001. doi: 10.1038/s41598-023-42093-2 (PMC10495411; doi:10.1038/s41598-023-42093-2)
Supplement: Supplementary file 5 — Supplementary Table S3. [file 41598_2023_42093_MOESM5_ESM.xlsx]

## Sheet: SSPs
Gene_ID	Function	Before	DR2	DR7	DR9	Annotation	GO term
TraesCS1B02G329711.1	HMW-glutenin	#N/A	#N/A	#N/A	#N/A	High molecular weight glutenin subunit	#N/A
TraesCS1B02G329992.1	HMW-glutenin	#N/A	#N/A	#N/A	#N/A	High molecular weight glutenin subunit	#N/A
TraesCS1D02G317211.1	HMW-glutenin	#N/A	#N/A	#N/A	#N/A	High molecular weight glutenin subunit	#N/A
TraesCS1D02G317301.1	HMW-glutenin	#N/A	#N/A	#N/A	#N/A	High molecular weight glutenin subunit	#N/A
TraesCS1A02G007934.1	LMW-glutenin	#N/A	#N/A	#N/A	#N/A	Low molecular weight glutenin subunit	#N/A
TraesCS1A02G008000.1	LMW-glutenin	#N/A	#N/A	#N/A	#N/A	Low molecular weight glutenin subunit	#N/A
TraesCS1A02G010900.1	LMW-glutenin	#N/A	#N/A	#N/A	#N/A	Low molecular weight glutenin subunit	#N/A
TraesCS1A02G010905.1	LMW-glutenin	#N/A	#N/A	#N/A	#N/A	Low molecular weight glutenin subunit	#N/A
TraesCS1B02G011523.1	LMW-glutenin	#N/A	#N/A	#N/A	#N/A	Low molecular weight glutenin subunit	#N/A
TraesCS1B02G011600.1	LMW-glutenin	#N/A	#N/A	#N/A	#N/A	Low molecular weight glutenin subunit	#N/A
TraesCS1B02G011700.1	LMW-glutenin	#N/A	#N/A	-1.73626	#N/A	Low molecular weight glutenin subunit	#N/A
TraesCS1B02G013500.1	LMW-glutenin	#N/A	#N/A	#N/A	#N/A	Low molecular weight glutenin subunit	#N/A
TraesCS1B02G042700.1	LMW-glutenin	#N/A	#N/A	#N/A	#N/A	Low-molecular-weight glutenin subunit	#N/A
TraesCS1D02G000200.1	LMW-glutenin	#N/A	#N/A	#N/A	#N/A	Low molecular weight glutenin subunit	#N/A
TraesCS1D02G000300.1	LMW-glutenin	#N/A	#N/A	#N/A	#N/A	Low-molecular-weight glutenin subunit	#N/A
TraesCS1D02G007400.1	LMW-glutenin	#N/A	#N/A	#N/A	1.09452	Low molecular weight glutenin subunit	#N/A
TraesCS1D02G008600.1	LMW-glutenin	#N/A	#N/A	#N/A	#N/A	Low-molecular-weight glutenin subunit	#N/A
TraesCS1D02G009400.1	LMW-glutenin	#N/A	#N/A	#N/A	#N/A	Low-molecular-weight glutenin subunit	#N/A
TraesCS1D02G009900.1	LMW-glutenin	#N/A	#N/A	#N/A	#N/A	Low molecular weight glutenin subunit	#N/A
TraesCS1D02G015100.1	LMW-glutenin	#N/A	#N/A	#N/A	#N/A	Low-molecular-weight glutenin subunit	#N/A
TraesCS1D02G007626.1	LMW-glutenin	#N/A	#N/A	#N/A	#N/A	Low-molecular-weight glutenin subunit	#N/A
TraesCSU02G149933.1	Gliadin	#N/A	#N/A	-1.56062	#N/A	Alpha-gliadin	#N/A
TraesCSU02G149946.1	Gliadin	-4.20349	#N/A	-1.77693	#N/A	Alpha-gliadin	molecular_function
TraesCSU02G149951.1	Gliadin	-3.78923	#N/A	-1.41489	#N/A	Alpha-gliadin	molecular_function
TraesCSU02G153800.1	Gliadin	#N/A	#N/A	#N/A	#N/A	Alpha-gliadin	molecular_function
TraesCSU02G160200.1	Gliadin	#N/A	#N/A	-2.09737	-1.27631	Alpha-gliadin	#N/A
TraesCS6A02G048900.1	Gliadin	#N/A	#N/A	#N/A	#N/A	Alpha-gliadin	molecular_function
TraesCS6A02G049100.1	Gliadin	#N/A	#N/A	-1.31461	#N/A	Alpha-gliadin	molecular_function
TraesCS6A02G049200.1	Gliadin	#N/A	#N/A	#N/A	1.90965	Alpha-gliadin	molecular_function
TraesCS6A02G049400.1	Gliadin	#N/A	#N/A	#N/A	1.30908	Alpha-gliadin	molecular_function
TraesCS6A02G049500.1	Gliadin	#N/A	#N/A	#N/A	#N/A	Alpha-gliadin	#N/A
TraesCS6A02G049600.1	Gliadin	#N/A	#N/A	#N/A	1.46832	Alpha-gliadin	molecular_function
TraesCS6A02G049700.1	Gliadin	#N/A	#N/A	#N/A	1.00618	Alpha-gliadin	molecular_function
TraesCS6A02G049800.1	Gliadin	#N/A	#N/A	#N/A	1.22041	Alpha-gliadin	molecular_function
TraesCSU02G188800.1	Gliadin	#N/A	#N/A	#N/A	#N/A	Alpha-gliadin	molecular_function
TraesCSU02G220200.1	Gliadin	#N/A	#N/A	-1.33988	#N/A	Alpha-gliadin	molecular_function
TraesCSU02G220600.1	Gliadin	#N/A	#N/A	-1.21707	#N/A	Alpha-gliadin	molecular_function
TraesCSU02G239000.1	Gliadin	#N/A	#N/A	#N/A	#N/A	Alpha-gliadin	molecular_function
TraesCS6B02G065536.1	Gliadin	#N/A	#N/A	-1.91388	#N/A	Alpha-gliadin	#N/A
TraesCS6B02G065578.1	Gliadin	#N/A	#N/A	-1.83213	-1.09792	Alpha-gliadin	#N/A
TraesCS6B02G065600.1	Gliadin	-4.17208	#N/A	-1.69987	#N/A	Alpha-gliadin	#N/A
TraesCS6B02G065749.1	Gliadin	#N/A	#N/A	-1.9602	#N/A	Alpha-gliadin	#N/A
TraesCS6B02G065800.1	Gliadin	-3.90341	#N/A	-2.42433	-1.28693	Alpha-gliadin	molecular_function
TraesCS6B02G065856.1	Gliadin	-4.04903	#N/A	-1.85029	#N/A	Alpha-gliadin	molecular_function
TraesCS6B02G065900.1	Gliadin	#N/A	#N/A	-1.521	#N/A	Alpha-gliadin	#N/A
TraesCS6B02G066000.1	Gliadin	-4.03062	#N/A	-1.61916	#N/A	Alpha-gliadin	molecular_function
TraesCS6B02G066100.1	Gliadin	#N/A	#N/A	-1.52412	#N/A	Alpha-gliadin	#N/A
TraesCS6B02G086500.1	Gliadin	#N/A	#N/A	#N/A	1.17343	Alpha-gliadin	molecular_function
TraesCSU02G108100.1	Gliadin	#N/A	#N/A	#N/A	#N/A	Alpha-gliadin	molecular_function
TraesCSU02G108200.1	Gliadin	#N/A	#N/A	#N/A	#N/A	Alpha-gliadin	#N/A
TraesCSU02G108300.1	Gliadin	#N/A	#N/A	#N/A	1.26074	Alpha-gliadin	molecular_function
TraesCSU02G108363.1	Gliadin	#N/A	#N/A	#N/A	#N/A	Alpha-gliadin	#N/A
TraesCSU02G108400.1	Gliadin	#N/A	#N/A	#N/A	#N/A	Alpha-gliadin	molecular_function
TraesCSU02G108500.1	Gliadin	#N/A	#N/A	#N/A	1.02542	Alpha-gliadin	molecular_function
TraesCSU02G108600.1	Gliadin	#N/A	#N/A	#N/A	#N/A	Alpha-gliadin	#N/A
TraesCSU02G108700.1	Gliadin	#N/A	#N/A	#N/A	#N/A	Alpha-gliadin	molecular_function
TraesCS1D02G000700.1	Gliadin	#N/A	#N/A	#N/A	#N/A	Gamma-gliadin	molecular_function
TraesCS1D02G001000.1	Gliadin	#N/A	#N/A	1.56322	2.99128	Gamma-gliadin	molecular_function
TraesCS1D02G001200.1	Gliadin	#N/A	#N/A	#N/A	#N/A	Gamma-gliadin	molecular_function
TraesCS1D02G001400.1	Gliadin	#N/A	#N/A	#N/A	#N/A	Gamma-gliadin	#N/A
TraesCS1A02G007300.1	Gliadin	#N/A	#N/A	#N/A	#N/A	Gamma-gliadin	molecular_function
TraesCS1A02G007400.1	Gliadin	#N/A	#N/A	#N/A	1.1083	Gamma-gliadin	molecular_function
TraesCS1A02G007405.1	Gliadin	#N/A	#N/A	#N/A	#N/A	Gamma-gliadin	molecular_function
TraesCS1A02G007700.1	Gliadin	#N/A	#N/A	#N/A	#N/A	Gamma-gliadin	molecular_function
TraesCS1B02G010400.1	Gliadin	#N/A	#N/A	#N/A	#N/A	Gamma-gliadin	molecular_function
TraesCS1B02G010500.1	Gliadin	#N/A	#N/A	#N/A	#N/A	Gamma-gliadin	molecular_function
TraesCS1B02G010600.1	Gliadin	#N/A	#N/A	#N/A	#N/A	Gamma-gliadin	molecular_function
TraesCS1B02G010700.1	Gliadin	#N/A	#N/A	#N/A	#N/A	Gamma-gliadin	#N/A
TraesCS1B02G010800.1	Gliadin	#N/A	#N/A	#N/A	#N/A	Gamma-gliadin	#N/A
TraesCS1B02G010900.1	Gliadin	#N/A	#N/A	#N/A	#N/A	Gamma-gliadin	#N/A
TraesCS1B02G011000.1	Gliadin	#N/A	#N/A	#N/A	#N/A	Gamma-gliadin	molecular_function
TraesCS1B02G011300.1	Gliadin	#N/A	#N/A	#N/A	#N/A	Gamma-gliadin	molecular_function
TraesCS1D02G000531.1	Gliadin	#N/A	#N/A	#N/A	2.07816	Omega-gliadin	#N/A
TraesCS1D02G000567.1	Gliadin	#N/A	#N/A	#N/A	1.86402	Omega-gliadin	#N/A
TraesCS1D02G000582.1	Gliadin	#N/A	#N/A	1.00039	2.57674	Omega-gliadin	#N/A
TraesCS1A02G033501.1	Gliadin	#N/A	#N/A	#N/A	1.03468	Omega-gliadin	#N/A
TraesCS1B02G041928.1	Gliadin	#N/A	#N/A	#N/A	1.99542	Omega-gliadin	#N/A
TraesCSU02G002423.1	Gliadin	#N/A	#N/A	1.34146	2.61478	Omega-gliadin	#N/A
TraesCSU02G165363.1	Gliadin	#N/A	#N/A	#N/A	#N/A	Omega-gliadin	#N/A
TraesCS1A02G005387.1	Gliadin	#N/A	#N/A	#N/A	1.01842	Omega-gliadin	#N/A
TraesCS1D02G002063.1	Gliadin	#N/A	#N/A	#N/A	1.03478	Omega-gliadin	#N/A
TraesCS1B02G011439.1	Gliadin	#N/A	#N/A	#N/A	2.06076	Omega-gliadin	#N/A
TraesCS1B02G011463.1	Gliadin	#N/A	#N/A	#N/A	2.18113	Omega-gliadin	#N/A
TraesCS1B02G011484.1	Gliadin	#N/A	#N/A	#N/A	2.23712	Omega-gliadin	#N/A
TraesCSU02G272393.1	Gliadin	#N/A	#N/A	#N/A	1.28825	Omega-gliadin	#N/A
TraesCS1B02G011474.1	Gliadin	#N/A	#N/A	#N/A	2.12504	Omega-gliadin	#N/A
HMW glutenin		0	0	0	0
LMW glutenin (DN)		0	0	1	0
LMW glutenin (UP)		0	0	0	1
Gliadin (DN)		6	0	16	3
Gliadin (UP)		0	0	3	23

## Sheet: Starch
Gene_ID	Function	Before	DR2	DR7	DR9	Annotation	Gene name	GO term
TraesCS2A02G293400.1	Starch biosynthesis	#N/A	#N/A	#N/A	#N/A	1,4-alpha-glucan-branching enzyme	TaSBEIIa	carbohydrate metabolic process
TraesCS2D02G290800.1	Starch biosynthesis	#N/A	#N/A	#N/A	#N/A	1,4-alpha-glucan-branching enzyme	TaSBEIIa	carbohydrate metabolic process
TraesCS2B02G309500.1	Starch biosynthesis	#N/A	#N/A	#N/A	#N/A	1,4-alpha-glucan-branching enzyme	TaSBEIIa	carbohydrate metabolic process
TraesCS2A02G310300.1	Starch biosynthesis	#N/A	#N/A	#N/A	#N/A	1,4-alpha-glucan-branching enzyme	TaSBEIIb	carbohydrate metabolic process
TraesCS2B02G327300.1	Starch biosynthesis	#N/A	#N/A	#N/A	1.45429	1,4-alpha-glucan-branching enzyme	TaSBEIIb	carbohydrate metabolic process
TraesCS2D02G308600.1	Starch biosynthesis	#N/A	#N/A	#N/A	1.58617	1,4-alpha-glucan-branching enzyme	TaSBEIIb	carbohydrate metabolic process
TraesCS7A02G549100.1	Starch biosynthesis	#N/A	#N/A	#N/A	#N/A	1,4-alpha-glucan branching enzyme	TaSBEIa	carbohydrate metabolic process
TraesCS7D02G535400.1	Starch biosynthesis	-1.66378	#N/A	#N/A	#N/A	1,4-alpha-glucan branching enzyme	TaSBEIa	carbohydrate metabolic process
TraesCS7A02G549300.1	Starch biosynthesis	#N/A	#N/A	#N/A	1.9763	1,4-alpha-glucan branching enzyme	TaSBEIb	carbohydrate metabolic process
TraesCS7B02G472300.1	Starch biosynthesis	#N/A	#N/A	#N/A	1.0057	1,4-alpha-glucan branching enzyme	TaSBEIb	carbohydrate metabolic process
TraesCS7D02G535500.1	Starch biosynthesis	#N/A	#N/A	#N/A	#N/A	1,4-alpha-glucan branching enzyme	TaSBEIc	carbohydrate metabolic process
TraesCS2A02G168200.1	Starch biosynthesis	#N/A	#N/A	#N/A	1.1731	Sucrose synthase	TaSuSy2	carbohydrate metabolic process
TraesCS2B02G194200.1	Starch biosynthesis	#N/A	#N/A	#N/A	1.65504	Sucrose synthase	TaSuSy2	carbohydrate metabolic process
TraesCS2D02G175600.1	Starch biosynthesis	#N/A	#N/A	#N/A	1.31472	Sucrose synthase	TaSuSy2	carbohydrate metabolic process
TraesCS7A02G158900.1	Starch biosynthesis	#N/A	#N/A	#N/A	#N/A	Sucrose synthase	TaSuSy1	carbohydrate metabolic process
TraesCS7B02G063400.1	Starch biosynthesis	#N/A	#N/A	#N/A	#N/A	Sucrose synthase	TaSuSy1	carbohydrate metabolic process
TraesCS7D02G159800.1	Starch biosynthesis	#N/A	#N/A	#N/A	#N/A	Sucrose synthase	TaSuSy1	carbohydrate metabolic process
TraesCS4A02G446700.1	Starch biosynthesis	#N/A	#N/A	#N/A	#N/A	Sucrose synthase	TaSuSy4	carbohydrate metabolic process
TraesCS7D02G036600.1	Starch biosynthesis	#N/A	#N/A	1.00697	2.4329	Sucrose synthase	TaSuSy4	carbohydrate metabolic process
TraesCS2A02G406700.1	Starch biosynthesis	#N/A	#N/A	#N/A	#N/A	Sucrose synthase	TaSuSy5	carbohydrate metabolic process
TraesCS2B02G424300.1	Starch biosynthesis	#N/A	#N/A	-1.55147	-1.67203	Sucrose synthase	TaSuSy5	carbohydrate metabolic process
TraesCS2D02G403600.1	Starch biosynthesis	#N/A	#N/A	#N/A	#N/A	Sucrose synthase	TaSuSy5	carbohydrate metabolic process
TraesCS7A02G070100.1	Starch biosynthesis	#N/A	#N/A	#N/A	#N/A	Granule-bound starch synthase	TaGBSSI	carbohydrate metabolic process
TraesCS7D02G064300.1	Starch biosynthesis	-1.45352	#N/A	#N/A	#N/A	Granule-bound starch synthase	TaGBSSI	carbohydrate metabolic process
TraesCS7D02G117800.1	Starch biosynthesis	#N/A	#N/A	#N/A	#N/A	Starch synthase	TaSSIc	carbohydrate metabolic process
TraesCS7A02G120300.1	Starch biosynthesis	#N/A	#N/A	#N/A	#N/A	Starch synthase	TaSSIc	carbohydrate metabolic process
TraesCS7A02G189000.1	Starch biosynthesis	#N/A	#N/A	#N/A	#N/A	Starch synthase	TaSSIIa	carbohydrate metabolic process
TraesCS7B02G093800.1	Starch biosynthesis	#N/A	#N/A	#N/A	#N/A	Starch synthase	TaSSIIa	carbohydrate metabolic process
TraesCS7D02G190100.1	Starch biosynthesis	#N/A	#N/A	#N/A	#N/A	Starch synthase	TaSSIIa	carbohydrate metabolic process
TraesCS1D02G100100.1	Starch biosynthesis	#N/A	#N/A	#N/A	#N/A	Starch synthase	TaSSIIIa
TraesCS2B02G491700.1	Starch biosynthesis	#N/A	#N/A	#N/A	#N/A	Starch synthase	TaSSIIIb	carbohydrate metabolic process
TraesCS2A02G468800.1	Starch biosynthesis	#N/A	#N/A	#N/A	#N/A	Starch synthase	TaSSIIIb	carbohydrate metabolic process
TraesCS1A02G419600.1	Starch biosynthesis	#N/A	#N/A	#N/A	#N/A	Glucose-1-phosphate adenylyltransferase	TaAGPL1	carbohydrate metabolic process
TraesCS1B02G449700.1	Starch biosynthesis	#N/A	#N/A	#N/A	#N/A	Glucose-1-phosphate adenylyltransferase	TaAGPL1	carbohydrate metabolic process
TraesCS1D02G427400.1	Starch biosynthesis	#N/A	#N/A	#N/A	#N/A	Glucose-1-phosphate adenylyltransferase	TaAGPL1	carbohydrate metabolic process
TraesCS7A02G287400.1	Starch biosynthesis	#N/A	#N/A	#N/A	#N/A	Glucose-1-phosphate adenylyltransferase	TaAGPS1a	carbohydrate metabolic process
TraesCS7D02G284900.1	Starch biosynthesis	#N/A	#N/A	#N/A	#N/A	Glucose-1-phosphate adenylyltransferase	TaAGPS1a	carbohydrate metabolic process
TraesCS7B02G183300.1	Starch biosynthesis	#N/A	#N/A	#N/A	#N/A	Glucose-1-phosphate adenylyltransferase	TaAGPS1a	carbohydrate metabolic process
TraesCS5D02G182600.1	Starch biosynthesis	#N/A	#N/A	#N/A	#N/A	Glucose-1-phosphate adenylyltransferase	TaAGPS2	carbohydrate metabolic process
TraesCS7B02G139700.1	Starch biosynthesis	#N/A	#N/A	#N/A	#N/A	Isoamylase	TaISA1	carbohydrate metabolic process
TraesCS7D02G249500.1	Starch biosynthesis	#N/A	#N/A	#N/A	#N/A	Isoamylase	TaISA1	carbohydrate metabolic process
TraesCS1B02G257700.1	Starch biosynthesis	#N/A	#N/A	#N/A	#N/A	Isoamylase-like glucan debranching enzyme	TaISA2	carbohydrate metabolic process
TraesCS7A02G133500.1	Starch biosynthesis	#N/A	#N/A	#N/A	1.01006	Debranching enzyme 1	TaPUL	carbohydrate metabolic process
TraesCS7B02G034600.1	Starch biosynthesis	-1.24829	#N/A	#N/A	#N/A	Debranching enzyme 1	TaPUL	carbohydrate metabolic process
TraesCS7D02G133100.1	Starch biosynthesis	-1.86648	#N/A	#N/A	#N/A	Debranching enzyme 1	TaPUL	carbohydrate metabolic process
Starch (DN)		4	0	1	1
Starch (UP)		0	0	1	9

## Sheet: Puroindoline
Gene_ID	Function	Before	DR2	DR7	DR9	Annotation	Gene name	GO term
TraesCS5D02G004100.1	Grain texture	#N/A	#N/A	-1.68227	#N/A	Puroindoline a	Pina	response to stress
TraesCS5D02G004300.1	Grain texture	#N/A	#N/A	-1.99573	-1.02016	Puroindoline b	Pinb	#N/A
TraesCS7A02G514400.1	Grain texture	#N/A	#N/A	#N/A	#N/A	Puroindoline b-2v1-1	Pinb-2v1-1	#N/A
TraesCS7B02G431200.1	Grain texture	-3.94	#N/A	-2.07269	#N/A	Puroindoline b-2v1-2/3	Pinb-2v1-2/3	response to stress
TraesCS7D02G504800.1	Grain texture	#N/A	#N/A	#N/A	2.16503	Puroindoline b-2v1-4	Pinb-2v1-4	#N/A
TraesCS5D02G004000.1	Grain texture	#N/A	#N/A	-1.77831	#N/A	GRAIN SOFTNESS PROTEIN-1	GSP-1	protein metabolic process
TraesCS5B02G003500.1	Grain texture	#N/A	#N/A	-1.48926	#N/A	GRAIN SOFTNESS PROTEIN-1	GSP-1	protein metabolic process
TraesCS5A02G003300.1	Grain texture	#N/A	#N/A	#N/A	#N/A	GRAIN SOFTNESS PROTEIN-1	GSP-1	#N/A
TraesCS1B02G071100.1	Grain texture	#N/A	#N/A	#N/A	#N/A	Puroindoline b like	Pinb-like	#N/A
TraesCS3A02G442500.1	Grain texture	#N/A	-1.03189	#N/A	2.10338	Puroindoline b like	Pinb-like	response to stress
TraesCS3A02G442700.1	Grain texture	#N/A	#N/A	#N/A	#N/A	Puroindoline b like	Pinb-like	response to stress
TraesCS3A02G443900.1	Grain texture	#N/A	#N/A	#N/A	#N/A	Puroindoline b like	Pinb-like	#N/A
TraesCS3A02G445500.1	Grain texture	#N/A	#N/A	#N/A	1.2544	Puroindoline b like	Pinb-like	#N/A
TraesCS3A02G448300.1	Grain texture	#N/A	#N/A	-1.85425	#N/A	Puroindoline b like	Pinb-like	#N/A
TraesCS5B02G016400.1	Grain texture	#N/A	#N/A	#N/A	#N/A	Puroindoline b like	Pinb-like	#N/A
TraesCS5B02G012700.1	Grain texture	#N/A	#N/A	#N/A	1.11535	Puroindoline b like	Pinb-like	#N/A
TraesCS5B02G011700.1	Grain texture	#N/A	#N/A	#N/A	1.1711	Puroindoline b like	Pinb-like	carbohydrate metabolic process
TraesCS6A02G026300.1	Grain texture	#N/A	#N/A	-1.00562	#N/A	Puroindoline b like	Pinb-like	#N/A
TraesCS6D02G377300.1	Grain texture	#N/A	#N/A	#N/A	#N/A	Puroindoline b like	Pinb-like	#N/A
TraesCS7B02G046700.1	Grain texture	#N/A	#N/A	1.36721	#N/A	Puroindoline b like	Pinb-like	protein metabolic process
TraesCS7B02G054700.1	Grain texture	#N/A	#N/A	#N/A	#N/A	Puroindoline b like	Pinb-like	#N/A
TraesCS7B02G054800.1	Grain texture	#N/A	#N/A	#N/A	1.32229	Puroindoline b like	Pinb-like	#N/A
TraesCS7D02G408900.1	Grain texture	#N/A	#N/A	#N/A	#N/A	Puroindoline b like	Pinb-like	#N/A
TraesCS7D02G409200.1	Grain texture	#N/A	#N/A	-2.53866	#N/A	Puroindoline b like	Pinb-like	protein metabolic process
TraesCS7D02G411700.1	Grain texture	#N/A	#N/A	#N/A	#N/A	Puroindoline b like	Pinb-like	#N/A
TraesCS7D02G433600.1	Grain texture	#N/A	#N/A	-1.06132	#N/A	Puroindoline b like	Pinb-like	#N/A
TraesCS7D02G447800.1	Grain texture	#N/A	#N/A	#N/A	1.89355	Puroindoline b like	Pinb-like	#N/A
TraesCS7D02G448200.1	Grain texture	#N/A	#N/A	#N/A	#N/A	Puroindoline b like	Pinb-like	#N/A
TraesCS7D02G449200.1	Grain texture	#N/A	#N/A	#N/A	#N/A	Puroindoline b like	Pinb-like	#N/A
Grain texture (DN)		1	1	9	1
Grain texture (UP)		0	0	1	7
*Pin related genes: referenced from Kiseleva et al (2020) PMB
