# Supplementary material for: Metabolic and transcriptomic profiling during wheat seed development under progressive drought conditions
Source: Sci Rep. 2023 Sep 11;13:15001. doi: 10.1038/s41598-023-42093-2 (PMC10495411; doi:10.1038/s41598-023-42093-2)
Supplement: Supplementary file 6 — Supplementary Table S4. [file 41598_2023_42093_MOESM6_ESM.xlsx]

## Sheet: DAM（2）
	CDvsCW	Log2FC	-Log10(P-value)		L8DvsCD	Log2FC	-Log10(P-value)		L8DvsL8W	Log2FC	-Log10(P-value)		L8WvsCW	Log2FC	-Log10(P-value)
	1-Methylhistamine	2.54395	1.86754		Asparagine	1.46846	1.76582		3-Hydroxy-Butyrate	1.15275	1.43297		1-Methylhistamine	2.21345	2.44728
	2-Aminobutyric acid	1.03818	2.4459		Galactose	1.17095	3.4588		Tyrosine	1.26438	1.36689		2-Aminobutyric acid	1.04926	3.3532	トランスジーンの影響で増えている
	4-Aminobutyric acid	1.03205	1.49329		Glucose	1.57827	4.06753						Asparagine	1.93516	5.40894
	b-Lactose	3.59267	2.08471		homoserine	1.88929	2.07743		Arabinose	-1.72298	1.32695		Glucose	1.59417	1.38661
	Galactosamine	1.04952	1.56043		Ornithine	1.54035	2.53832						homoserine	1.84633	3.36988
					Proline	1.68821	2.41911						Inositol	1.24741	7
	Ornithine	-1.01936	1.37163		Tyrosine	4.87451	3.31785						N-FormylGlycine	2.45183	2.02443
													Proline	1.65935	6.39794
					b-Lactose	-3.0459	2.01004						Serine	1.00177	4.42022
					Malonic acid	-4.33137	1.11221						trans-4-Hydroxy-L-proline	1.62697	4.11919	トランスジーンの影響で増えている
					Quinic acid	-1.0913	2.6636

## Sheet: DAM (5)
	CDvsCW	Log2FC	-Log10(P-value)		L8DvsCD	Log2FC	-Log10(P-value)		L8DvsL8W	Log2FC	-Log10(P-value)		L8WvsCW	Log2FC	-Log10(P-value)
	2-Aminobutyric acid	1.65847	2.94627		1,3-Propanediamine	2.0842	3.13236		2-Aminobutyric acid	1.62942	1.89891		1,3-Propanediamine	2.60819	4.78252
	Alanine	1.02736	3.75548		2-Aminobutyric acid	1.25866	1.66373		Alanine	1.36826	2.1816		2-Aminobutyric acid	1.28771	4.45717
	Asparagine	1.16161	2.53573		2-Aminoethanol	1.21062	2.85474		Allantoin	2.68962	1.98857		Alanine	1.14382	5.46852
	b-Alanine	1.00849	2.73767		4-Aminobutyric acid	1.32194	1.42924		Asparagine	1.74317	4.52578		Asparagine	2.51548	3.08402
	Galactose	1.30315	2.04135		Alanine	1.48473	2.29641		Fructose	1.01497	1.3223		b-Alanine	1.16249	3.05537
	Glucosamine-6-Phosphate_2	1.36826	3.71063		Allantoin	3.29873	2.03243		Glucose	1.67024	5.67778		b-Lactose	2.43314	1.34062
	Glucose	1.48822	1.94114		Asparagine	3.09704	3.7967		Glycyl-Glycine	2.76377	4.4034		Galactose	1.0365	2.52437
	Isoleucine	1.31368	5.95861		b-Alanine	1.12109	2.29904		homoserine	1.86097	4.74715		Glucose	1.15935	2.52736
	Proline	2.5312	2.92727		Citric acid + Isocitric acid	1.09322	6.69897		Isoleucine	2.02627	4.09637		homoserine	3.83814	2.03778
	Valine	1.18609	3.91578		Glucose	1.34136	4.266		Leucine	1.33855	3.9539		Proline	2.37011	2.70593
					Glycyl-Glycine	2.79238	4.14813		O-Succinyl-L-Homoserine	1.02034	1.76112		Serine	1.12266	5.4437
	Maleic acid	-1.79498	1.4021		homoserine	3.13582	5.95861		Ornithine	1.65664	4.98297		trans-4-Hydroxy-L-proline	1.57634	2.6939
					Melibiose	1.26971	1.97507		Proline	2.68105	3.14002		Tryptamine	1.91034	1.43661
					Methionine	1.2302	1.64667		Sorbose	1.13719	1.43917
					Proline	2.51996	3.09811		trans-4-Hydroxy-L-proline	1.52605	4.50724		Glycolic acid	-1.22763	1.56788
					Putrescine	1.28435	2.56859		Unknown_373	6.98738	2.82577		Maleic acid	-2.3858	2.10092
					trans-4-Hydroxy-L-proline	2.2607	3.96257		Valine	2.05322	4.50307
					Unknown_373	6.7236	2.82264
					Valine	1.44499	5.88606

## Sheet: DAM (7)
	CDvsCW	Log2FC	-Log10(P-value)		L8DvsCD	Log2FC	-Log10(P-value)		L8DvsL8W	Log2FC	-Log10(P-value)		L8WvsCW	Log2FC	-Log10(P-value)
	2-Aminobutyric acid	1.37437	1.87067		2-Aminobutyric acid	1.72489	2.09569		2-Aminobutyric acid	1.35944	1.82739		2-Aminobutyric acid	1.73982	3.44867
	Ascorbic acid	5.00615	1.52741		2-Aminoethanol	1.56123	3.92046		2-Aminoethanol	1.10252	2.7994		Acetoacetic acid	2.52292	1.21269
	Fructose	1.17882	2.03869		2-Isopropylmalic acid	3.33648	1.49483		2-Isopropylmalic acid	2.98115	1.44857		Galactose	1.08261	4.71444
	Galactosamine	1.75631	5.12494		2'-Deoxyuridine	4.90436	1.61012		2'-Deoxyuridine	4.62441	1.59865		Glucose	1.26784	4.69465
	Galactose	1.53622	1.9678		Alanine	1.78857	2.74487		Alanine	1.12453	2.10271		Glutamine	1.92072	3.04513
	Glucosamine	3.78612	5.25181		Allantoin	3.81575	2.05135		Allantoin	3.5358	2.02245		Lyxose	1.32481	1.98205
	Glucose	1.75797	1.91942		Ascorbic acid	1.84282	2.93866		Ascorbic acid	6.39278	3.15658		Methionine	1.21181	1.31286
	Isoleucine	1.30961	2.41966		Citric acid + Isocitric acid	1.51692	3.35468		Citrulline	4.89453	3.4588		Proline	2.64984	4.15181
	Proline	3.24158	3.06163		Citrulline	4.30516	3.54683		Fructose	1.06509	1.76208		Serine	1.21656	7
	Sorbose	1.28153	1.92756		Galactose	1.65731	1.82642		Galactosamine	1.32339	2.68014
					Glucarate	1.08597	3.26728		Galactose	2.11092	1.99203		Glycolic acid	-1.39843	1.42221
					Glucose	1.77935	2.42288		Glucosamine	3.32143	2.21485
					Glutamine	4.06488	3.49771		Glucose	2.26948	2.51757
					Glycyl-Glycine	3.13827	5		Glutamine	3.04107	3.37469
					homoserine	4.71919	4.75203		Glycyl-Glycine	3.56972	5.27572
					Inositol	1.1976	3.47547		homoserine	3.86122	6.69897
					Melibiose	1.2276	3.47301		Isoleucine	1.62245	2.77547
					Methionine	1.84348	2.48872		Methionine	1.63334	3.12767
					Ornithine	2.66877	3.29081		Ornithine	2.22191	2.97972
					Panose	3.67086	1.42313		Proline	3.46518	4.10846
					Proline	2.87343	4.16368		Sorbose	1.19428	1.70044
					Putrescine	1.13175	3.65876		Tryptamine	3.12478	1.59616
					Tryptamine	3.40473	1.6312		Valine	2.15632	3.84013
					Valine	2.00132	5.39794
									Lyxose	-2.6141	3.75276

## Sheet: DAM (9)
	CDvsCW	Log2FC	-Log10(P-value)		L8DvsCD	Log2FC	-Log10(P-value)		L8DvsL8W	Log2FC	-Log10(P-value)		L8WvsCW	Log2FC	-Log10(P-value)
	Galactose	1.03786	2.17314		2-Aminobutyric acid	2.76495	6.1549		2-Aminobutyric acid	1.05608	2.94355		2-Aminobutyric acid	2.17625	1.84353
	Glucose	1.05788	2.28087		2-Aminoethanol	2.21802	3.01042		Arabitol	1.79018	1.65357		Alanine	1.55516	1.61499
	Proline	2.76839	3.58519		3-Methylglutarate	5.37856	1.73635		Asparagine	3.55656	1.69424		b-Alanine	1.22146	1.40322
					4-Aminobutyric acid	1.98002	3.86423		Galactose	1.45537	1.78679		Glycine	1.26897	1.67515
	2-Aminoethanol	-1.48554	1.78809		Alanine	2.06963	3.45992		Glucose	1.33047	2.15431		homoserine	3.25342	3.13936
	Aconitate	-1.49868	1.6377		Asparagine	4.81479	1.76166		Glycyl-Glycine	2.19661	2.46984		Proline	2.04751	1.4557
	Arabinose	-1.89087	2.40235		Aspartic acid	1.36555	2.10512		Lysine	1.29381	2.03329		Serine	1.3227	1.5815
	Citric acid + Isocitric acid	-1.28442	5.40894		b-Alanine	1.49316	5.34679		Ornithine	3.92784	2.30382		trans-4-Hydroxy-L-proline	1.01061	3.42771
	Quinic acid	-1.30735	3.90728		Citric acid + Isocitric acid	1.63949	2.02294		Proline	3.48747	2.77715
	Ribose	-4.49447	1.31904		Galactose	1.09626	1.52961		trans-4-Hydroxy-L-proline	2.31366	2.95171		Aconitate	-2.1808	2.80266
	Shikimic acid	-1.33929	3.86265		Glucose	1.00403	2.28867		Unknown_367	6.66258	3.72839		Kynurenine	-1.19403	3.84406
	Theanine	-1.56371	1.54384		Glycyl-Glycine	2.89116	2.504		Valine	1.45586	3.91793		Theanine	-3.91791	2.12901
	Xylonic acid	-1.21987	1.57846		homoserine	5.14946	2.95798						Xylonic acid	-1.02106	1.35479
					Homoserine lactone	1.3536	2.13826		Kynurenine	-4.46148	2.70233
					Lysine	2.03905	2.25221		Quinic acid	-1.01216	3.69016
					Melibiose	1.16144	2.2122
					Methionine	3.7441	5.17393
					Ornithine	4.02771	2.31089
					Proline	2.76659	2.64616
					Putrescine	1.05709	4.87943
					Serine	1.41313	5.25964
					Threonine	1.00023	4.21467
					trans-4-Hydroxy-L-proline	3.05521	3.0948
					Unknown_367	6.76246	3.72955
					Valine	1.94498	3.77676
					Kynurenine	-6.20941	4.63264
					Maleic acid	-2.22123	1.74108
