# Supplementary material for: Metabolic and transcriptomic profiling during wheat seed development under progressive drought conditions
Source: Sci Rep. 2023 Sep 11;13:15001. doi: 10.1038/s41598-023-42093-2 (PMC10495411; doi:10.1038/s41598-023-42093-2)
Supplement: Supplementary file 7 — Supplementary Table S5. [file 41598_2023_42093_MOESM7_ESM.xlsx]

## Sheet: Sheet1
			Amino Acid Compositions (%)
Gene_ID	Translated*	Function	1st		2nd		3rd		4th		Comments
TraesCS1B02G329711.1	Yes	HMW-glutenin	Q	25.9	G	14.4	P	10.3	S	8.5
TraesCS1B02G329992.1	No	HMW-glutenin
TraesCS1D02G317211.1	No	HMW-glutenin
TraesCS1D02G317301.1	No	HMW-glutenin
TraesCS1A02G007934.1	No	LMW-glutenin
TraesCS1A02G008000.1	No	LMW-glutenin
TraesCS1A02G010900.1	No	LMW-glutenin
TraesCS1A02G010905.1	No	LMW-glutenin
TraesCS1B02G011523.1	No	LMW-glutenin
TraesCS1B02G011600.1	No	LMW-glutenin
TraesCS1B02G011700.1	Yes	LMW-glutenin	Q	36.9	P	12.8	S	8.1	L	7.8
TraesCS1B02G013500.1	Yes	LMW-glutenin	Q	32.6	P	14.6	L	8.6	S	7.4
TraesCS1B02G042700.1	No	LMW-glutenin
TraesCS1D02G000200.1	Yes	LMW-glutenin	Q	31.6	P	12.7	L	8.8	S	7.2
TraesCS1D02G000300.1	Yes	LMW-glutenin	Q	33.3	P	13.8	S	8.8	L	8.5
TraesCS1D02G007400.1	Yes	LMW-glutenin	Q	29.2	P	11.1	L	8.4	S	8.4
TraesCS1D02G008600.1	No	LMW-glutenin
TraesCS1D02G009400.1	Yes	LMW-glutenin	Q	34.3	P	13.4	S	8.6	L	6.9
TraesCS1D02G009900.1	Yes	LMW-glutenin	Q	31.7	P	10.9	S	9.6	L	7.9
TraesCS1D02G015100.1	Yes	LMW-glutenin	Q	32.1	P	15.1	L	8.5	S	7.4
TraesCS1D02G007626.1	No	LMW-glutenin
TraesCSU02G149933.1	No	Gliadin
TraesCSU02G149946.1	Yes	Gliadin	Q	35.5	P	14.1	L	7.9	I,S	5.2
TraesCSU02G149951.1	Yes	Gliadin	Q	36.5	P	13.9	L	7.8	I,S	5.1
TraesCSU02G153800.1	Yes	Gliadin	Q	31.6	P	15.3	L	7.8	I	5.8
TraesCSU02G160200.1	No	Gliadin
TraesCS6A02G048900.1	Yes	Gliadin	Q	34.9	P	14.5	L	8.5	I	5.3
TraesCS6A02G049100.1	Yes	Gliadin	Q	31.1	P	14.1	L	8.8	I,S	5.3
TraesCS6A02G049200.1	Yes	Gliadin	Q	36.6	P	13.1	L	8.5	I	4.9
TraesCS6A02G049400.1	Yes	Gliadin	Q	31	P	14.8	L	9.2	I	5.3
TraesCS6A02G049500.1	No	Gliadin
TraesCS6A02G049600.1	Yes	Gliadin	Q	32.4	P	14.6	L	8.7	I	5.2
TraesCS6A02G049700.1	Yes	Gliadin	Q	35.4	P	14.1	L	8.1	I	5.4
TraesCS6A02G049800.1	Yes	Gliadin	Q	30.5	P	14.7	L	9.3	I	5.4
TraesCSU02G188800.1	Yes	Gliadin	Q	34.2	P	15.6	L	8.1	I,S	5.2
TraesCSU02G220200.1	Yes	Gliadin	Q	34	P	14.5	L	7.7	I,S	5.4
TraesCSU02G220600.1	Yes	Gliadin	Q	32.4	P	14.8	L	8.3	I,S	5.5
TraesCSU02G239000.1	Yes	Gliadin	Q	34.1	P	15.6	L	8.1	I,S	5.2
TraesCS6B02G065536.1	No	Gliadin
TraesCS6B02G065578.1	No	Gliadin
TraesCS6B02G065600.1	No	Gliadin
TraesCS6B02G065749.1	No	Gliadin
TraesCS6B02G065800.1	Yes	Gliadin	Q	37	P	13.6	L	8.5	S	5.4
TraesCS6B02G065856.1	Yes	Gliadin	Q	35.8	P	14.1	L	8.6	S	5.4
TraesCS6B02G065900.1	No	Gliadin
TraesCS6B02G066000.1	Yes	Gliadin	Q	34.3	P	13.9	L	8.6	I	5.4
TraesCS6B02G066100.1	Yes	Gliadin	Q	35.1	P	14.1	L	7.6	S	5.5
TraesCS6B02G086500.1	Yes	Gliadin	Q	37.4	P	13.9	L	7.4	I	5.5
TraesCSU02G108100.1	Yes	Gliadin	Q	32.6	P	14.4	L	8.2	I	5.2
TraesCSU02G108200.1	No	Gliadin
TraesCSU02G108300.1	Yes	Gliadin	Q	34.7	P	14.3	L	8	I,S	5.3
TraesCSU02G108363.1	No	Gliadin
TraesCSU02G108400.1	Yes	Gliadin	Q	32.8	P	15.7	L	8.2	I,S	5.1
TraesCSU02G108500.1	Yes	Gliadin	Q	31.1	P	15.7	L	8.4	I	5.6
TraesCSU02G108600.1	No	Gliadin
TraesCSU02G108700.1	Yes	Gliadin	Q	31.2	P	15.2	L	7.1	S	6.4
TraesCS1D02G000700.1	Yes	Gliadin	Q	18.9	P	9	V	8	A,S	7.5
TraesCS1D02G001000.1	Yes	Gliadin	Q	31.2	P	14.8	L	6.7	I	6.44
TraesCS1D02G001200.1	Yes	Gliadin	Q	33.9	P	16.2	L	8	I	6.1
TraesCS1D02G001400.1	No	Gliadin
TraesCS1A02G007300.1	Yes	Gliadin	Not translated due to uncharacterized insert sequences
TraesCS1A02G007400.1	Yes	Gliadin	Q	30.2	P	16.1	L	6.7	I	5.6
TraesCS1A02G007405.1	Yes	Gliadin	Q	30.2	P	16.1	L	6.7	I	5.6
TraesCS1A02G007700.1	Yes	Gliadin	Q	19.5	P	9	V	8.5	A,T	7
TraesCS1B02G010400.1	Yes	Gliadin	Q	29.8	P	16.2	L	7	I	6
TraesCS1B02G010500.1	Yes	Gliadin	Q	29	P	16.5	L	7.4	I	6.1
TraesCS1B02G010600.1	Yes	Gliadin	Q	26.8	P	14.5	L	11.7	F,V	4.7
TraesCS1B02G010700.1	No	Gliadin
TraesCS1B02G010800.1	Yes	Gliadin	Q	33.9	P	16.7	L	7.6	I,S	5.6
TraesCS1B02G010900.1	No	Gliadin
TraesCS1B02G011000.1	Yes	Gliadin	Q	30.2	P	15.1	L	8.2	I	6.9
TraesCS1B02G011300.1	Yes	Gliadin	Q	18.7	P	7.9	S	7.9	V	7.9
TraesCS1D02G000531.1	Yes	Gliadin	Not translated due to uncharacterized insert sequences
TraesCS1D02G000567.1	Yes	Gliadin	Not translated due to uncharacterized insert sequences
TraesCS1D02G000582.1	Yes	Gliadin	Not translated due to uncharacterized insert sequences
TraesCS1A02G033501.1	Yes	Gliadin	Not translated due to uncharacterized insert sequences
TraesCS1B02G041928.1	No	Gliadin
TraesCSU02G002423.1	No	Gliadin
TraesCSU02G165363.1	No	Gliadin
TraesCS1A02G005387.1	No	Gliadin
TraesCS1D02G002063.1	No	Gliadin
TraesCS1B02G011439.1	Yes	Gliadin	Not translated due to uncharacterized insert sequences
TraesCS1B02G011463.1	Yes	Gliadin	Not translated due to uncharacterized insert sequences
TraesCS1B02G011484.1	No	Gliadin
TraesCSU02G272393.1	Yes	Gliadin	Q	34.2	P	25.9	F	9.5	L	5.1	Stop codon not found
TraesCS1B02G011474.1	No	Gliadin
*In "Translated" column, “Yes” means that the gene IDs are described as "Protein coding" in EnsemblePlants database. On the other hand, “No” means that the gene IDs are described as "nontranslating CDS" in the database. However, there were the gene IDs impossible to be translated due to imcomplete DNA sequence and unknown insertion even if "Yes". They were indicated as "Not translated due to unch…
Expacy link (for translation)		https://web.expasy.org/translate/
Expacy link (for amino acid composition)		https://web.expasy.org/protparam/
